# Supplementary material for: Impact of vitamin D and vitamin D receptor on the trophoblast survival capacity in preeclampsia
Source: PLoS One. 2018 Nov 8;13(11):e0206725. doi: 10.1371/journal.pone.0206725 (PMC6226106; doi:10.1371/journal.pone.0206725)
Supplement: S2 File — (XLSX) [file pone.0206725.s002.xlsx]

## Sheet: MAP1LC3B
		% TROPHOBLAST PER SLIDE				% STAINED TROPHOBLAST					RELATION STRONG VS WEAK/NO STAINING					RELATION VILLI VS IVS					FIBRIN PERCENTAGE					TROPHOBLAST PERCENTAGE
GROUP	NO	PERCENTAGE OF MAP1LC3B 1	PERCENTAGE OF MAP1LC3B 2	PERCENTAGE OF MAP1LC3B 3	AVERAGE OF MAP1LC3B 1, 2 & 3	PERCENTAGE OF MAP1LC3B 1	PERCENTAGE OF MAP1LC3B 2	PERCENTAGE OF MAP1LC3B 3	AVERAGE OF MAP1LC3B 1 & 2 & 3	Mean +/- SD	RELATION OF MAP1LC3B 1	RELATION OF MAP1LC3B 2	RELATION OF MAP1LC3B 3	AVERAGE OF MAP1LC3B 1 & 2 & 3	Mean +/- SD	RELATION OF MAP1LC3B 1	RELATION OF MAP1LC3B 2	RELATION OF MAP1LC3B 3	AVERAGE OF MAP1LC3B 1 & 2 & 3	Mean +/- SD	MAP1LC3B 1	MAP1LC3B 2	MAP1LC3B 3	AVERAGE OF MAP1LC3B 1 & 2 & 3	Mean +/- SD	MAP1LC3B 1	MAP1LC3B 2	MAP1LC3B 3	AVERAGE OF MAP1LC3B 1 & 2 & 3	Mean +/- SD
IUGR	1	0.238	0.2875	0.188	0.237833	0.9763	0.9699	1	0.982067	0.96373	4	1.55	2.67	2.74	2.733	1.31	4.48	3.11	2.96667	3.59333	0.0083	0.0125	0.0177	0.0128333	0.0185233	0.4579	0.3742	0.2589	0.363667	0.373223
	2	0.2167	0.35	0.2281	0.264933	0.9716	0.9822	1	0.9846	0.0263467	3.29	2.6	2.31	2.73333	2.04366	1.42	2.56	16.04	6.67333	1.35743	0.0333	0.0406	0.0068	0.0269	0.013421	0.4145	0.5611	0.2708	0.415467	0.0432903
	3	0.3088	0.2911	0.1604	0.253433	0.9608	0.9775	0.9953	0.977867		9.3	6.31	7.07	7.56		2.24	1.35	2.14	1.91		0.0063	0	0.0099	0.0054		0.4922	0.5231	0.2729	0.4294
	4	0.2447	0.3109	0.2047	0.253433	0.984	0.9907	0.9955	0.990067		6.86	2.71	4.66	4.74333		1.6	5.27	1.9	2.92333		0.0021	0.0036	0	0.0019		0.4248	0.4048	0.3366	0.388733
	5	0.287	0.36	0.2297	0.292233	0.9553	0.951	0.998	0.9681		0.34	0.95	1.63	0.973333		3.73	3	3.82	3.51667		0.0411	0.0346	0.0036	0.0264333		0.4106	0.5504	0.2982	0.419733
	6	0.2853	0.2497	0.1375	0.224167	0.8402	0.9237	0.9448	0.9029		0.31	0.22	0.97	0.5		2.39	2.32	2.84	2.51667		0.0521	0.0297	0	0.0272667		0.4806	0.3959	0.2153	0.363933
	7	0.2292	0.311	0.1922	0.244133	0.9893	0.9903	0.9559	0.9785		2.15	2.19	2.36	2.23333		1.51	5.52	5.17	4.06667		0.0021	0.0099	0.012	0.008		0.4345	0.3894	0.2659	0.363267
	8	0.2846	0.2625	0.2385	0.261867	0.8968	0.9744	0.9868	0.952667		0.5	1.66	3.05	1.73667		8.45	2.7	3.47	4.87333		0.0114	0	0.0036	0.005		0.3482	0.407	0.3188	0.358
	9	0.1893	0.2349	0.137	0.187067	0.8541	0.977	0.9929	0.941333		0.04	3.27	2.74	2.01667		2.23	3.02	3.66	2.97		0.0479	0.0401	0.0333	0.0404333		0.3068	0.3417	0.1962	0.281567
	10	0.1943	0.2766	0.2307	0.233867	0.9083	0.9848	0.9845	0.9592		2.12	2.22	1.94	2.09333		1.56	4.2	4.79	3.51667		0.0557	0.0151	0.0224	0.0310667		0.3588	0.3773	0.3093	0.348467
Preeclampsia EO	1	0.2531	0.2984	0.1656	0.239033	0.6809	0.9053	0.9843	0.856833	0.927863	1.1	0.32	0.74	0.72	1.76741	2.46	3.26	3.85	3.19	3.07778	0.1219	0.0438	0	0.0552333	0.020463	0.4788	0.434	0.2636	0.392133	0.382515
	2	0.3526	0.3896	0.1785	0.3069	0.9385	0.9512	1	0.963233	0.0370353	2.83	1.8	7.51	4.04667	1.47194	1.24	4.31	2.86	2.80333	0.5563	0.024	0.013	0.0319	0.0229667	0.015206	0.6777	0.5107	0.3012	0.496533	0.0878059
	3	0.3141	0.2689	0.299	0.294	0.8746	0.891	0.9984	0.921333		0.12	0.18	2.61	0.97		2.9	2.43	6.27	3.86667		0.0391	0.0026	0.0083	0.0166667		0.5249	0.3912	0.3546	0.423567
	4	0.2541	0.2245	0.1391	0.2059	0.8428	0.955	0.9747	0.924167		0.44	0.52	1.49	0.816667		1.34	3.94	3.51	2.93		0.0374	0.0224	0.0161	0.0253		0.4881	0.3411	0.2093	0.346167
	5	0.3307	0.299	0.2573	0.295667	0.8279	0.9619	0.9801	0.9233		0.33	9.55	3.03	4.30333		2.38	2.37	2.61	2.45333		0.0135	0	0	0.0045		0.5308	0.4797	0.3826	0.464367
	6	0.2745	0.3567	0.273	0.3014	0.8997	0.977	0.9893	0.955333		0.4	0.07	6.25	2.24		2.37	2.86	6.12	3.78333		0.0422	0.0246	0.0042	0.0236667		0.4616	0.5043	0.3443	0.436733
	7	0.31	0.2359	0.1807	0.2422	0.9127	0.9673	1	0.96		0.32	1.73	0.38	0.81		2.6	2.36	3.01	2.65667		0.0517	0	0	0.0172333		0.5	0.3627	0.2578	0.3735
	8	0.1668	0.1755	0.0854	0.142567	0.9405	0.7209	0.9968	0.886067		3.13	1.38	0.33	1.61333		1.17	6.84	2.75	3.58667		0.0026	0.001	0.0063	0.0033		0.3882	0.2854	0.2117	0.2951
	9	0.1672	0.1255	0.1141	0.1356	0.9291	0.9929	0.9595	0.9605		0.86	0.1	0.2	0.386667		2.93	2.44	1.92	2.43		0.0276	0.0115	0.0068	0.0153		0.2733	0.1844	0.1859	0.214533
Preeclampsia LO	1	0.1504	0.2962	0.1734	0.206667	0.5262	0.8294	0.9945	0.783367	0.771512	0.08	0.06	1.73	0.623333	0.458182	2.19	3.58	3.45	3.07333	3.97182	0.1219	0.089	0	0.0703	0.0300758	0.2725	0.4538	0.2666	0.330967	0.353761
	2	0.2552	0.2438	0.199	0.232667	0.818	0.8297	1	0.882567	0.134613	0.36	0.06	0.5	0.306667	0.335352	3.03	2.1	3.81	2.98	1.82927	0.0719	0.0276	0	0.0331667	0.024401	0.3918	0.3877	0.2676	0.349033	0.0327791
	3	0.2416	0.181	0.2271	0.216567	0.904	0.8922	0.9805	0.925567		0.69	0.07	0.85	0.536667		2.19	5.59	7.29	5.02333		0.1957	0.0146	0.0031	0.0711333		0.4685	0.2333	0.188	0.2966
	4	0.2214	0.2151	0.1885	0.208333	0.7924	0.0587	1	0.617033		0.29	0	1.11	0.466667		1.16	3.59	2.17	2.30667		0.0052	0	0	0.00173333		0.4651	0.2943	0.3067	0.355367
	5	0.4356	0.2729	0.2615	0.323333	0.5894	0.7355	0.9779	0.7676		0.18	0.04	1.85	0.69		2.69	5.47	7.15	5.10333		0.0052	0.0224	0.0406	0.0227333		0.6209	0.3358	0.3328	0.429833
	6	0.3201	0.2191	0.2078	0.249	0.4074	0.4202	0.9764	0.601333		0.09	0	0.16	0.0833333		3.03	6.18	2.51	3.90667		0.0148	0.0687	0.0135	0.0323333		0.4741	0.3453	0.31	0.376467
	7	0.2552	0.263	0.2365	0.251567	0.2046	0.6027	0.9938	0.600367		0.05	0	0.29	0.113333		1.48	4.12	20.22	8.60667		0.0234	0.0313	0	0.0182333		0.4842	0.3684	0.2608	0.371133
	8	0.2271	0.3318	0.1911	0.25	0.8384	0.9109	0.9752	0.908167		0.68	0.94	2.24	1.28667		2.55	4.83	3.98	3.78667		0.026	0.0161	0.0047	0.0156		0.3473	0.4529	0.2521	0.350767
	9	0.2669	0.2257	0.1276	0.206733	0.823	0.8647	0.9755	0.887733		0.11	0.43	0.5	0.346667		2.17	1.75	1.97	1.96333		0.0099	0	0.0026	0.00416667		0.4473	0.3754	0.1982	0.3403
	10	0.3063	0.238	0.138	0.227433	0.3693	0.5697	0.9615	0.6335		0.24	0	0.73	0.323333		2.63	4.27	2.08	2.99333		0.0094	0.001	0.0234	0.0112667		0.4983	0.317	0.2203	0.3452
	11	0.2158	0.3224	0.1563	0.2315	0.6996	0.9565	0.9821	0.8794		0.08	0.46	0.25	0.263333		2.29	2.73	6.82	3.94667		0.1317	0.0188	0	0.0501667		0.3758	0.4744	0.1869	0.3457
Normal Pregnancy	1	0.2477	0.199	0.1766	0.207767	0.8241	0.907	0.9889	0.906667	0.872943	0.48	2.68	6.43	3.19667	1.65667	2.65	1.51	2.66	2.27333	3.07367	0.0495	0.0172	0.0068	0.0245	0.0229333	0.4385	0.3743	0.287	0.3666	0.3298
	2	0.306	0.3432	0.1203	0.2565	0.7641	0.8884	0.9835	0.878667	0.0534834	0.34	0.29	0.85	0.493333	1.31726	1.91	4.18	3.05	3.04667	1.7241	0.0526	0.0401	0.0229	0.0385333	0.0130499	0.5179	0.4821	0.1744	0.391467	0.0551005
	3	0.363	0.2693	0.1417	0.258	0.9828	0.8608	0.9753	0.939633		0.03	0.21	0.11	0.116667		3.55	3.33	3.15	3.34333		0.0531	0.0156	0	0.0229		0.5233	0.3615	0.2076	0.364133
	4	0.1922	0.2283	0.1681	0.1962	0.4671	0.964	0.9966	0.809233		0.04	2.85	0.67	1.18667		1.44	2.38	3.96	2.59333		0.1005	0.0083	0.0141	0.0409667		0.4389	0.3582	0.2216	0.339567
	5	0.2157	0.2	0.1042	0.1733	0.6569	0.988	1	0.881633		0.02	3.58	5.07	2.89		1.92	1.72	1.39	1.67667		0	0	0	0		0.3531	0.3228	0.1932	0.2897
	6	0.3208	0.2328	0.1422	0.231933	0.8391	0.8859	0.9631	0.896033		0.16	0.72	5.09	1.99		4.09	2.82	16.49	7.8		0.0057	0.0469	0.0365	0.0297		0.4428	0.3481	0.1759	0.322267
	7	0.2771	0.1979	0.1323	0.202433	0.5908	1	1	0.8636		0.03	4.08	8.03	4.04667		3.51	2.07	2.59	2.72333		0.0063	0.0047	0.0016	0.0042		0.3973	0.3263	0.2072	0.310267
	8	0.2139	0.2844	0.1156	0.204633	0.6886	0.9168	0.9866	0.864		0	0.47	1.63	0.7		3.22	3.15	1.78	2.71667		0.0193	0.0453	0	0.0215333		0.3274	0.4086	0.1864	0.307467
	9	0.1301	0.172	0.0719	0.124667	0.3232	0.9871	0.9761	0.762133		0.01	1.8	0.42	0.743333		1.15	1.61	4.33	2.36333		0.0213	0.0109	0.0255	0.0192333		0.2542	0.2833	0.0962	0.211233
	10	0.2305	0.3089	0.1594	0.232933	0.8889	0.8975	0.9971	0.927833		0.09	0.42	3.1	1.20333		1.36	2.44	2.8	2.2		0.013	0.0333	0.037	0.0277667		0.4302	0.5137	0.242	0.3953
						0.779532	0.875242	0.985535			1.06225	1.46225	2.33875			2.401	3.36625	4.58725			0.0389175	0.02042	0.01038			0.435543	0.39089	0.250885

## Sheet: BECN1
		% TROPHOBLAST PER SLIDE				% STAINED TROPHOBLAST					RELATION STRONG VS WEAK/NO STAINING					RELATION VILLI VS IVS					FIBRIN PERCENTAGE					TROPHOBLAST PERCENTAGE
GROUP	NO	PERCENTAGE OF BECN1 1	PERCENTAGE OF BECN1 2	PERCENTAGE OF BECN1 3	AVERAGE OF BECN1 1, 2 & 3	PERCENTAGE OF BECN1 1	PERCENTAGE OF BECN1 2	PERCENTAGE OF BECN1 3	AVERAGE OF BECN1 1 & 2 & 3	Mean +/- SD	RELATION OF BECN1 1	RELATION OF BECN1 2	RELATION OF BECN1 3	AVERAGE OF BECN1 1 & 2 & 3	Mean +/- SD	RELATION OF BECN1 1	RELATION OF BECN1 2	RELATION OF BECN1 3	AVERAGE OF BECN1 1 & 2 & 3	Mean +/- SD	BECN1 1	BECN1 2	BECN1 3	AVERAGE OF BECN1 1 & 2 & 3	Mean +/- SD	BECN1 1	BECN1 2	BECN1 3	AVERAGE OF BECN1 1 & 2 & 3	Mean +/- SD
IUGR	1	0.2342	0.224	0.2531	0.2371	0.6689	0.8068	0.969	0.8149	0.731187	46.48	1.17	0.2	15.95	6.81867	1.48	2.09	2.12	1.89667	2.00233	0.0953	0	0.0026	0.0326333	0.02828	0.465	0.3379	0.4237	0.408867	0.371963
	2	0.3047	0.3428	0.2813	0.3096	0.9009	0.9681	0.8067	0.8919	0.166008	55.99	5.02	0.07	20.36	7.06224	1.46	2.3	2.67	2.14333	0.177047	0.0042	0.0026	0.0083	0.00503333	0.0167695	0.5379	0.496	0.4154	0.4831	0.0501967
	3	0.2516	0.1854	0.1807	0.2059	0.8198	0.9061	0.8934	0.8731		9.05	0.44	0.04	3.17667		1.83	0.96	4.18	2.32333		0.0292	0.0089	0.0141	0.0174		0.4214	0.4014	0.2959	0.3729
	4	0.2254	0.1667	0.1911	0.1944	0.5733	0.4263	0.7129	0.570833		35.98	0	0.01	11.9967		2.8	1.73	1.63	2.05333		0.025	0.0036	0.0068	0.0118		0.4043	0.2725	0.3454	0.340733
	5	0.2614	0.1245	0.2037	0.196533	0.7189	0.884	0.8466	0.8165		12.58	0.64	0.04	4.42		2.34	2.04	1.79	2.05667		0.0344	0.0073	0.0469	0.0295333		0.4032	0.2478	0.3401	0.330367
	6	0.2135	0.1608	0.174	0.182767	0.6453	0.85	0.7953	0.763533		22.9	0.59	0.02	7.83667		1.28	1.25	2.61	1.71333		0.1	0.0052	0.0661	0.0571		0.5153	0.2967	0.3031	0.3717
	7	0.3396	0.1266	0.2835	0.2499	0.805	0.0831	0.9077	0.5986		7.48	0	0.43	2.63667		1.68	1.7	2.38	1.92		0.0313	0.0047	0.0248	0.0202667		0.5856	0.2058	0.4262	0.405867
	8	0.2913	0.1469	0.197	0.211733	0.5569	0.4418	0.489	0.4959		0	0.09	0	0.03		2.5	2.04	1.33	1.95667		0.0487	0.0016	0.0094	0.0199		0.454	0.2249	0.4072	0.362033
	9	0.3036	0.1214	0.1658	0.196933	0.9557	0.9727	0.93	0.9528		4.7	0.47	0	1.72333		2.11	1.87	2.43	2.13667		0.049	0.0193	0.0459	0.0380667		0.5076	0.1915	0.2567	0.3186
	10	0.2196	0.1432	0.1958	0.1862	0.6681	0.4275	0.5058	0.5338		0.17	0	0	0.0566667		1.63	1.68	2.16	1.82333		0.1245	0.0042	0.0245	0.0510667		0.4305	0.241	0.3049	0.325467
Preeclampsia EO	1	0.3234	0.2815	0.2286	0.277833	0.8796	0.8937	0.9392	0.904167	0.840615	39.59	4.03	0.21	14.61	4.65148	1.71	1.98	1.19	1.62667	1.76593	0.0344	0	0.0026	0.0123333	0.0156926	0.552	0.471	0.4541	0.492367	0.381648
	2	0.2361	0.1602	0.2169	0.2044	0.8571	1	0.9084	0.921833	0.122444	9.9	7.23	0.23	5.78667	4.8579	1.11	1.12	2.24	1.49	0.42329	0.0094	0.011	0.0148	0.0117333	0.0117333	0.57	0.3201	0.4139	0.434667	0.0674692
	3	0.2844	0.1438	0.337	0.255067	0.8989	0.9587	0.9779	0.945167		5.68	4.96	0.09	3.57667		1.99	1.62	3.17	2.26		0.0203	0	0.0224	0.0142333		0.4615	0.2488	0.4704	0.393567
	4	0.2892	0.0589	0.2602	0.202767	0.7816	0.5949	0.9007	0.759067		0	0.68	0.01	0.23		1.16	1.24	1.8	1.4		0.0313	0.0474	0	0.0262333		0.5612	0.1309	0.4311	0.3744
	5	0.3455	0.1589	0.2219	0.2421	0.8806	0.9837	0.9363	0.933533		0.87	3.5	0.29	1.55333		1.99	1.97	1.94	1.96667		0.038	0	0.013	0.017		0.5709	0.2463	0.3893	0.402167
	6	0.2969	0.134	0.3186	0.249833	0.8755	0.833	0.9476	0.885367		18.65	0.7	0.19	6.51333		1.81	2.4	3.23	2.48		0.0307	0	0.0104	0.0137		0.5287	0.2102	0.4391	0.392667
	7	0.2582	0.1073	0.2538	0.206433	0.882	0.9123	0.9599	0.918067		1.14	0.99	0.03	0.72		1.28	1.8	1.7	1.59333		0.0281	0	0.0021	0.0100667		0.5194	0.187	0.4195	0.3753
	8	0.2354	0.0417	0.1135	0.1302	0.9098	0.2281	0.8992	0.679033		26.43	0	0.13	8.85333		1.12	1.82	0.56	1.16667		0.0135	0.0068	0.0167	0.0123333		0.5157	0.0744	0.3552	0.3151
	9	0.1671	0.0891	0.2049	0.1537	0.7123	0.3235	0.8221	0.6193		0	0	0.06	0.02		2.68	1.4	1.65	1.91		0.0537	0.001	0.0161	0.0236		0.2575	0.1573	0.349	0.2546
Preeclampsia LO	1	0.1477	0.1972	0.2971	0.214	0.1503	0.6011	0.8974	0.5496	0.549206	0	0.26	2.85	1.03667	1.62364	2.22	1.8	2.03	2.01667	2.25879	0.0104	0	0	0.00346667	0.00828788	0.2314	0.3423	0.4874	0.3537	0.358088
	2	0.1628	0.0677	0.3781	0.202867	0.3403	0.3973	0.8607	0.532767	0.103727	0	0	2.59	0.863333	0.952419	1.29	1.55	3.39	2.07667	0.578854	0.0484	0.0036	0	0.0173333	0.0173333	0.3157	0.1152	0.5056	0.312167	0.0441146
	3	0.3017	0.2542	0.304	0.286633	0.5466	0.5709	0.8787	0.6654		0	0.87	2.67	1.18		2.43	1.62	2.67	2.24		0.0005	0	0	0.000166667		0.455	0.4339	0.4826	0.457167
	4	0.2557	0.1385	0.2432	0.212467	0.5245	0.3433	0.9336	0.600467		0	0	0.86	0.286667		1.56	1.16	3.52	2.08		0.0099	0.0031	0.0005	0.0045		0.4556	0.2643	0.3725	0.364133
	5	0.2509	0.1208	0.3144	0.2287	0.563	0.4341	0.9925	0.6632		2.4	0.09	0.65	1.04667		1,48	1.8	3.46	2.63		0.0224	0.0031	0.0036	0.0097		0.4583	0.2032	0.4148	0.358767
	6	0.2691	0.1245	0.3444	0.246	0.6129	0.5409	0.937	0.696933		0	0	6.62	2.20667		3.06	2.85	2.73	2.88		0.0354	0.0391	0	0.0248333		0.393	0.1877	0.5067	0.362467
	7	0.0891	0.1391	0.4198	0.216	0.1339	0.1603	0.9329	0.409033		0	0	9.53	3.17667		0.85	2.47	5.71	3.01		0.0068	0	0	0.00226667		0.214	0.2068	0.5353	0.3187
	8	0.1901	0.1063	0.3405	0.2123	0.1891	0.0877	0.873	0.383267		0	0	5.6	1.86667		1.51	1.28	3.73	2.17333		0.0125	0	0	0.00416667		0.3269	0.2003	0.4604	0.3292
	9	0.1868	0.0797	0.2333	0.1666	0.5526	0.197	0.9684	0.572667		6.52	0	0.85	2.45667		1.27	1.07	1.04	1.12667		0.0085	0.0068	0.0104	0.00856667		0.3763	0.1561	0.4668	0.333067
	10	0.2337	0.0755	0.2306	0.179933	0.4944	0.076	0.9056	0.492		7.15	0	1.61	2.92		1.7	1.27	2	1.65667		0.0172	0.0141	0.0057	0.0123333		0.4897	0.144	0.3584	0.3307
	11	0.2063	0.2603	0.3849	0.283833	0.2087	0.4892	0.7299	0.475933		0	0.15	2.31	0.82		1.58	1.96	5.33	2.95667		0.0115	0	0	0.00383333		0.3605	0.4227	0.4735	0.4189
Normal Pregnancy	1	0.214	0.1209	0.2854	0.206767	0.2921	0.9053	0.9566	0.718	0.5569	0	1.11	9.79	3.63333	1.73267	1.86	1.32	1.41	1.53	1.63267	0.0135	0.0052	0	0.00623333	0.00849333	0.3568	0.2307	0.5259	0.371133	0.277833
	2	0.1645	0.099	0.3047	0.1894	0.2694	0.5189	0.8499	0.546067	0.116943	0	0	3.28	1.09333	1.85829	1.13	1.14	1.82	1.36333	0.224603	0.027	0.0057	0	0.0109	0.00466857	0.3289	0.1974	0.4864	0.337567	0.068207
	3	0.2196	0.1026	0.1161	0.1461	0.7161	0.5904	0.6524	0.652967		8.19	0.07	0.23	2.83		1.45	1.07	1.56	1.36		0.0052	0.0052	0.0089	0.00643333		0.3781	0.2131	0.2044	0.2652
	4	0.2328	0.1224	0.3159	0.2237	0.84	0.3365	0.9003	0.692267		15.19	0	2.38	5.85667		1.61	1.41	2.2	1.74		0.0245	0.0161	0.0005	0.0137		0.4227	0.2405	0.4948	0.386
	5	0.1825	0.0927	0.0984	0.124533	0.1353	0.1867	0.9471	0.423033		0	0	2.95	0.983333		1.72	1.51	1.33	1.52		0.0036	0	0	0.0012		0.3051	0.1588	0.1962	0.220033
	6	0.1822	0.0885	0.1167	0.129133	0.5295	0.1429	0.519	0.397133		1.36	0	0.02	0.46		1.48	1.37	3.44	2.09667		0.0166	0.0214	0	0.0126667		0.3209	0.1638	0.1515	0.212067
	7	0.1781	0.0776	0.0724	0.109367	0.4117	0.5218	0.7922	0.575233		1.67	0	0	0.556667		1.97	1.24	2.21	1.80667		0.0151	0.0047	0	0.0066		0.2968	0.1514	0.1149	0.1877
	8	0.1953	0.0698	0.2135	0.159533	0.4509	0.1045	0.9692	0.5082		0	0	0.19	0.0633333		1.64	1.54	1.55	1.57667		0.0052	0.0036	0.0021	0.00363333		0.3371	0.1193	0.3665	0.2743
	9	0.0984	0.0661	0.2535	0.139333	0.0679	0.5146	0.6896	0.424033		0	0	0.46	0.153333		1.28	1.16	2.87	1.77		0.04	0	0.0078	0.0159333		0.2106	0.1239	0.3714	0.2353
	10	0.1285	0.0843	0.3042	0.172333	0.6433	0.3795	0.8734	0.632067		3.33	0.01	1.75	1.69667		1.26	0.9	2.53	1.56333		0.0109	0.0073	0.0047	0.00763333		0.2484	0.1833	0.4354	0.289033
						0.591568	0.53983	0.855177			8.585	0.82675	1.481			1.71359	1.6125	2.43275			0.0286525	0.006565	0.0097925			0.413588	0.235505	0.39129

## Sheet: Ratio MAP1LC3B_BECN1
		% STAINED TROPHOBLAST					% STAINED TROPHOBLAST					%STAINED TROPH		RELATION STRONG VS WEAK/NO STAINING					RELATION STRONG VS WEAK/NO STAINING					POSITIVITY
GROUP	NO	PERCENTAGE OF MAP1LC3B 1	PERCENTAGE OF MAP1LC3B 2	PERCENTAGE OF MAP1LC3B 3	AVERAGE OF MAP1LC3B 1 & 2 & 3	Mean +/- SD	PERCENTAGE OF BECN1 1	PERCENTAGE OF BECN1 2	PERCENTAGE OF BECN1 3	AVERAGE OF BECN1 1 & 2 & 3	Mean +/- SD	Ratio MAP1LC3B/BECN1	Mean +/- SD	RELATION OF MAP1LC3B 1	RELATION OF MAP1LC3B 2	RELATION OF MAP1LC3B 3	AVERAGE OF MAP1LC3B 1 & 2 & 3	Mean +/- SD	RELATION OF BECN1 1	RELATION OF BECN1 2	RELATION OF BECN1 3	AVERAGE OF BECN1 1 & 2 & 3	Mean +/- SD	Ratio MAP1LC3B/BECN1	Mean +/- SD
IUGR	1	0.9763	0.9699	1	0.982067	0.96373	0.6689	0.8068	0.969	0.8149	0.731187	1.20514	1.38723	4	1.55	2.67	2.74	2.733	46.48	1.17	0.2	15.95	6.81867	0.171787	10.0213
	2	0.9716	0.9822	1	0.9846	0.0263467	0.9009	0.9681	0.8067	0.8919	0.166008	1.10394	0.343411	3.29	2.6	2.31	2.73333	2.04366	55.99	5.02	0.07	20.36	7.06224	0.13425	20.3293
	3	0.9608	0.9775	0.9953	0.977867		0.8198	0.9061	0.8934	0.8731		1.11999		9.3	6.31	7.07	7.56		9.05	0.44	0.04	3.17667		2.37985
	4	0.984	0.9907	0.9955	0.990067		0.5733	0.4263	0.7129	0.570833		1.73442		6.86	2.71	4.66	4.74333		35.98	0	0.01	11.9967		0.395388
	5	0.9553	0.951	0.998	0.9681		0.7189	0.884	0.8466	0.8165		1.18567		0.34	0.95	1.63	0.973333		12.58	0.64	0.04	4.42		0.220211
	6	0.8402	0.9237	0.9448	0.9029		0.6453	0.85	0.7953	0.763533		1.18253		0.31	0.22	0.97	0.5		22.9	0.59	0.02	7.83667		0.0638026
	7	0.9893	0.9903	0.9559	0.9785		0.805	0.0831	0.9077	0.5986		1.63465		2.15	2.19	2.36	2.23333		7.48	0	0.43	2.63667		0.847029
	8	0.8968	0.9744	0.9868	0.952667		0.5569	0.4418	0.489	0.4959		1.92109		0.5	1.66	3.05	1.73667		0	0.09	0	0.03		57.8889
	9	0.8541	0.977	0.9929	0.941333		0.9557	0.9727	0.93	0.9528		0.987965		0.04	3.27	2.74	2.01667		4.7	0.47	0	1.72333		1.17021
	10	0.9083	0.9848	0.9845	0.9592		0.6681	0.4275	0.5058	0.5338		1.79693		2.12	2.22	1.94	2.09333		0.17	0	0	0.0566667		36.9412
Preeclampsia EO	1	0.6809	0.9053	0.9843	0.856833	0.927863	0.8796	0.8937	0.9392	0.904167	0.840615	0.94765	1.12827	1.1	0.32	0.74	0.72	1.76741	39.59	4.03	0.21	14.61	4.65148	0.0492813	3.14726
	2	0.9385	0.9512	1	0.963233	0.0370353	0.8571	1	0.9084	0.921833	0.122444	1.04491	0.196715	2.83	1.8	7.51	4.04667	1.47194	9.9	7.23	0.23	5.78667	4.8579	0.699309	6.1937
	3	0.8746	0.891	0.9984	0.921333		0.8989	0.9587	0.9779	0.945167		0.974784		0.12	0.18	2.61	0.97		5.68	4.96	0.09	3.57667		0.271202
	4	0.8428	0.955	0.9747	0.924167		0.7816	0.5949	0.9007	0.759067		1.2175		0.44	0.52	1.49	0.816667		0	0.68	0.01	0.23		3.55072
	5	0.8279	0.9619	0.9801	0.9233		0.8806	0.9837	0.9363	0.933533		0.989038		0.33	9.55	3.03	4.30333		0.87	3.5	0.29	1.55333		2.77039
	6	0.8997	0.977	0.9893	0.955333		0.8755	0.833	0.9476	0.885367		1.07903		0.4	0.07	6.25	2.24		18.65	0.7	0.19	6.51333		0.34391
	7	0.9127	0.9673	1	0.96		0.882	0.9123	0.9599	0.918067		1.04568		0.32	1.73	0.38	0.81		1.14	0.99	0.03	0.72		1.125
	8	0.9405	0.7209	0.9968	0.886067		0.9098	0.2281	0.8992	0.679033		1.30489		3.13	1.38	0.33	1.61333		26.43	0	0.13	8.85333		0.182229
	9	0.9291	0.9929	0.9595	0.9605		0.7123	0.3235	0.8221	0.6193		1.55094		0.86	0.1	0.2	0.386667		0	0	0.06	0.02		19.3333
Preeclampsia LO	1	0.5262	0.8294	0.9945	0.783367	0.771512	0.1503	0.6011	0.8974	0.5496	0.549206	1.42534	1.45851	0.08	0.06	1.73	0.623333	0.458182	0	0.26	2.85	1.03667	1.62364	0.601286	0.45765
	2	0.818	0.8297	1	0.882567	0.134613	0.3403	0.3973	0.8607	0.532767	0.103727	1.65657	0.411734	0.36	0.06	0.5	0.306667	0.335352	0	0	2.59	0.863333	0.952419	0.355212	0.456998
	3	0.904	0.8922	0.9805	0.925567		0.5466	0.5709	0.8787	0.6654		1.39099		0.69	0.07	0.85	0.536667		0	0.87	2.67	1.18		0.454802
	4	0.7924	0.0587	1	0.617033		0.5245	0.3433	0.9336	0.600467		1.02759		0.29	0	1.11	0.466667		0	0	0.86	0.286667		1.62791
	5	0.5894	0.7355	0.9779	0.7676		0.563	0.4341	0.9925	0.6632		1.15742		0.18	0.04	1.85	0.69		2.4	0.09	0.65	1.04667		0.659236
	6	0.4074	0.4202	0.9764	0.601333		0.6129	0.5409	0.937	0.696933		0.862828		0.09	0	0.16	0.0833333		0	0	6.62	2.20667		0.0377644
	7	0.2046	0.6027	0.9938	0.600367		0.1339	0.1603	0.9329	0.409033		1.46777		0.05	0	0.29	0.113333		0	0	9.53	3.17667		0.0356768
	8	0.8384	0.9109	0.9752	0.908167		0.1891	0.0877	0.873	0.383267		2.36954		0.68	0.94	2.24	1.28667		0	0	5.6	1.86667		0.689286
	9	0.823	0.8647	0.9755	0.887733		0.5526	0.197	0.9684	0.572667		1.55017		0.11	0.43	0.5	0.346667		6.52	0	0.85	2.45667		0.141113
	10	0.3693	0.5697	0.9615	0.6335		0.4944	0.076	0.9056	0.492		1.2876		0.24	0	0.73	0.323333		7.15	0	1.61	2.92		0.110731
	11	0.6996	0.9565	0.9821	0.8794		0.2087	0.4892	0.7299	0.475933		1.84774		0.08	0.46	0.25	0.263333		0	0.15	2.31	0.82		0.321138
Normal Pregnancy	1	0.8241	0.907	0.9889	0.906667	0.872943	0.2921	0.9053	0.9566	0.718	0.5569	1.26277	1.62869	0.48	2.68	6.43	3.19667	1.65667	0	1.11	9.79	3.63333	1.73267	0.879817	3.27191
	2	0.7641	0.8884	0.9835	0.878667	0.0534834	0.2694	0.5189	0.8499	0.546067	0.116943	1.60908	0.342934	0.34	0.29	0.85	0.493333	1.31726	0	0	3.28	1.09333	1.85829	0.45122	3.65649
	3	0.9828	0.8608	0.9753	0.939633		0.7161	0.5904	0.6524	0.652967		1.43902		0.03	0.21	0.11	0.116667		8.19	0.07	0.23	2.83		0.041225
	4	0.4671	0.964	0.9966	0.809233		0.84	0.3365	0.9003	0.692267		1.16896		0.04	2.85	0.67	1.18667		15.19	0	2.38	5.85667		0.202618
	5	0.6569	0.988	1	0.881633		0.1353	0.1867	0.9471	0.423033		2.08408		0.02	3.58	5.07	2.89		0	0	2.95	0.983333		2.93898
	6	0.8391	0.8859	0.9631	0.896033		0.5295	0.1429	0.519	0.397133		2.25625		0.16	0.72	5.09	1.99		1.36	0	0.02	0.46		4.32609
	7	0.5908	1	1	0.8636		0.4117	0.5218	0.7922	0.575233		1.5013		0.03	4.08	8.03	4.04667		1.67	0	0	0.556667		7.26946
	8	0.6886	0.9168	0.9866	0.864		0.4509	0.1045	0.9692	0.5082		1.70012		0	0.47	1.63	0.7		0	0	0.19	0.0633333		11.0526
	9	0.3232	0.9871	0.9761	0.762133		0.0679	0.5146	0.6896	0.424033		1.79734		0.01	1.8	0.42	0.743333		0	0	0.46	0.153333		4.84783
	10	0.8889	0.8975	0.9971	0.927833		0.6433	0.3795	0.8734	0.632067		1.46794		0.09	0.42	3.1	1.20333		3.33	0.01	1.75	1.69667		0.709234
		0.779532	0.875242	0.985535			0.591568	0.53983	0.855177					1.06225	1.46225	2.33875			8.585	0.82675	1.481

## Sheet: VDR
		% TROPHOBLAST PER SLIDE				% STAINED TROPHOBLAST					RELATION STRONG VS WEAK/NO STAINING					RELATION VILLI VS IVS					FIBRIN PERCENTAGE					TROPHOBLAST PERCENTAGE
GROUP	NO	PERCENTAGE OF VDR 1	PERCENTAGE OF VDR 2	PERCENTAGE OF VDR 3	AVERAGE OF VDR 1, 2 & 3	PERCENTAGE OF VDR 1	PERCENTAGE OF VDR 2	PERCENTAGE OF VDR 3	AVERAGE OF VDR 1 & 2 & 3	Mean +/- SD	RELATION OF VDR 1	RELATION OF VDR 2	RELATION OF VDR 3	AVERAGE OF VDR 1 & 2 & 3	Mean +/- SD	RELATION OF VDR1	RELATION OF VDR2	RELATION OF VDR3	AVERAGE OF VDR 1 & 2 & 3	Mean +/- SD	VDR1	VDR2	VDR3	AVERAGE OF VDR 1 & 2 & 3	Mean +/- SD	VDR1	VDR2	VDR3	AVERAGE OF VDR 1 & 2 & 3	Mean +/- SD
IUGR	1	0.1583	0.2236	0.088	0.156633	0.369159	0.858892	0.384369	0.537473	0.522926	0.0234878	0.142769	0	0.0554191	0.281882	1.21	1.98	1.98	1.72333	1.929	3	4	14	7	5.1	32	36.54	18	28.8467	29.8859
	2	0.1923	0.2202	0.2214	0.2113	0.316538	0.735175	1	0.683904	0.114979	0.02	0.270788	0.290609	0.193799	0.577054	0.97	1.24	2.32	1.51	0.381333	0	3	6	3	1.91195	42	46.84	34	40.9467	6.40221
	3	0.1708	0.2198	0.2292	0.2066	0.302495	0.813762	1	0.705419		0.0497891	3.03	2.65547	1.91175		1.45	1.14	2.27	1.62		2	2	1	1.66667		33	44.39	37	38.13
	4	0.229	0.1935	0.037	0.153167	0.412831	0.198124	0.76197	0.457642		0.0215459	0.0230159	0.05	0.0315206		1.92	1.79	1.31	1.67333		0	6	8	4.66667		39	32.48	9	26.8267
	5	0.1716	0.1541	0.1203	0.148667	0.256466	0.631693	0.934539	0.607566		0.07	0.123606	0.0333333	0.0756465		1.85	1.06	2.14	1.68333		1	4	8	4.33333		30	32.14	20	27.38
	6	0.1406	0.1812	0.0693	0.130367	0.277612	0.793461	0.0717949	0.380956		0.00930876	0.331182	0	0.113497		0.94	1.22	3.32	1.82667		7	4	14	8.33333		35	36.44	12	27.8133
	7	0.2186	0.2445	0.0876	0.183567	0.0627926	0.553566	0.611993	0.409451		0	0.143839	0	0.0479462		1.46	2.55	2.09	2.03333		1	3	15	6.33333		39	36.68	17	30.8933
	8	0.1686	0.1823	0.0401	0.130333	0.435373	0.222961	0.550915	0.403083		0.0341284	0.0931003	0.216667	0.114632		3.54	1.65	2.17	2.45333		0	4	11	5		23	32.61	9	21.5367
	9	0.2674	0.1448	0.0516	0.1546	0.556773	0.577564	0.488583	0.540973		0.628451	0.0937641	0.0136364	0.245284		2.02	2.14	2.14	2.1		0	5	10	5		45	24.8	10	26.6
	10	0.1555	0.1806	0.0286	0.121567	0.227274	0.404778	0.87632	0.502791		0.04	0.0479809	0	0.029327		1.75	2.41	3.84	2.66667		6	4	7	5.66667		27	29.08	6	20.6933
Preeclampsia EO	1	0.3016	0.1713	0.1901	0.221	0.8333	0.539569	1	0.790956	0.64963	1.31	0.02	0.456277	0.595426	0.590469	2.16	1.22	1.65	1.67667	2.373	1	1	1	1	4.5	47	33.97	34	38.3233	26.9093
	2	0.0594	0.2229	0.074	0.118767	1	0.574518	0.9	0.824839	0.139639	2.37	0.0336673	0.415833	0.939834	0.730223	0.6	1.44	2.42	1.48667	1.24067	2	3	11	5.33333	1.81387	18	40.19	19	25.73	8.63687
	3	0.1383	0.1759	0.1255	0.146567	0.957018	0.4979	0.881301	0.778739		2.4376	0.78	0.10979	1.10913		1.67	1.24	3.27	2.06		0	1	15	5.33333		29	33.8	20	27.6
	4	0.1443	0.1417	0.0625	0.116167	0.314546	0.457508	0.919145	0.563733		0.0232737	0.0141506	0	0.0124748		1.02	2.31	1.72	1.68333		1	2	13	5.33333		31	27.67	12	23.5567
	5	0.3189	0.2151	0.1146	0.2162	0.6254	0.440772	1	0.688724		0.62	0.0216892	0.429351	0.357013		3.04	1.53	2.49	2.35333		2	1	8	3.66667		47	39.65	21	35.8833
	6	0.2497	0.215	0.2172	0.2273	0.690895	0.419662	1	0.703519		0.878179	0.0623604	0.117934	0.352824		3.33	2.37	6.01	3.90333		1	3	11	5		39	33.35	30	34.1167
	7	0.1969	0.1979	0.0682	0.154333	1	0.422823	0.568333	0.663719		7.01	0.02	0.04	2.35667		1.78	1.8	1.86	1.81333		1	1	17	6.33333		32	33.04	15	26.68
	8	0.0505	0.0339	0.038	0.0408	0.983333	0.523611	0.339892	0.615612		0.22	0	0	0.0733333		2.23	2.41	11.19	5.27667		3	8	10	7		8	7	8	7.66667
	9	0.1448	0.123	0.0385	0.1021	0.381592	0.173684	0.66715	0.407476		0.11	0.01	0	0.04		0.85	2.44	2.65	1.98		1	3	4	2.66667		37	20.88	10	22.6267
	10	0.1907	0.1428	0.051	0.128167	0.14	0.40017	0.836775	0.458982		0.123269	0	0.0806818	0.0679836		1.4	1.83	1.26	1.49667		2	1	7	3.33333		36	25.47	11	24.1567
Preeclampsia LO	1	0.0719	0.1702	0.0521	0.0980667	0.760885	0.476622	0.905278	0.714262	0.626177	0.28581	0	0	0.0952699	0.545418	1.45	2.21	1.8	1.82	2.06394	5	3	8	5.33333	5.36364	13	27.52	10	16.84	26.2991
	2	0.3023	0.1339	0.1547	0.196967	0.717859	0.457859	0.98511	0.720276	0.169132	0.945845	0	0.245437	0.397094	0.964223	2.17	1.28	1.86	1.77	0.81572	4	0	5	3	2.60109	48	24.26	26	32.7533	8.14946
	3	0.3682	0.2295	0.1183	0.238667	0.7824	0.500142	0.917	0.733181		0.65	0.0122619	0.678889	0.44705		2.57	1.81	1.47	1.95		3	4	7	4.66667		55	39.89	24	39.63
	4	0.0672	0.2113	0.0715	0.116667	0.7563	0.624658	0.350489	0.577149		0.548225	0.00857143	0	0.185599		0.85	1.54	1.38	1.25667		12	3	14	9.66667		20	38.33	15	24.4433
	5	0.1953	0.1996	0.2745	0.223133	1	0.5216	1	0.840533		4.94861	0.45	4.83496	3.41119		1.41	2.06	4.57	2.68		1	3	2	2		34	31.62	36	33.8733
	6	0.2505	0.212	0.1432	0.2019	0.921297	0.508957	1	0.810085		0.0695885	0	0.97541	0.348333		2.81	3.88	1.9	2.86333		3	5	10	6		37	32.04	25	31.3467
	7	0.1057	0.2301	0.2956	0.210467	0.209799	0.499486	1	0.569762		0.02	0.32	1.18713	0.509045		1.32	2.21	8.22	3.91667		1	2	0	1		21	37.33	34	30.7767
	8	0.0938	0.1953	0.0665	0.118533	0.518211	0.147839	0.456667	0.374239		0.169886	0	0	0.0566288		2.27	1.71	2.27	2.08333		5	2	16	7.66667		16	32.48	11	19.8267
	9	0.0984	0.137	0.0979	0.1111	0.863182	0.361781	0.984615	0.736526		1.06	0	0.02	0.36		1.03	0.93	1.13	1.03		3	0	17	6.66667		26	30.18	23	26.3933
	10	0.0448	0.1364	0.0063	0.0625	0.875	0.138926	0.2	0.404642		0.341026	0.0117647	0	0.117597		1.3	1.34	2.54	1.72667		6	0	17	7.66667		9	29.96	1	13.32
	11	0.0818	0.1858	0.0063	0.0913	0.859565	0.362321	0	0.407295		0.174661	0.0407143	0	0.0717916		1.51	0.96	2.35	1.60667		5	2	9	5.33333		15	43.26	2	20.0867
Normal Pregnancy	1	0.0975	0.1318	0.1307	0.12	0.99	0.956667	1	0.982222	0.714611	1.87	4.25	0.815272	2.31176	0.619114	1.5	1.1	1.63	1.41	1.848	3	2	8	4.33333	5.76667	18	26.51	30	24.8367	21.051
	2	0.0333	0.2112	0.1667	0.137067	0.411667	1	1	0.803889	0.147848	0.03	0.914346	2.56959	1.17131	0.692785	1.57	2.01	1.41	1.66333	0.549213	7	1	5	4.33333	2.10261	7	34.78	33	24.9267	6.53064
	3	0.0432	0.1354	0.1964	0.125	0.543333	0.953926	1	0.83242		0.2	0.978602	0.866289	0.68163		1.55	1.26	1.71	1.50667		6	4	9	6.33333		10	25.99	36	23.9967
	4	0.038	0.199	0.0526	0.0965333	0.158868	0.560723	0.9	0.539864		0.0142857	0.0782947	0.04	0.0441935		1.67	1.63	6.27	3.19		9	0	14	7.66667		9	34.09	12	18.3633
	5	0.3193	0.0578	0.1391	0.172067	0.553947	0.735616	0.919796	0.736453		0.530626	0.06	1.4	0.663542		2.96	1.36	2.56	2.29333		0	11	6	5.66667		46	11.87	23	26.9567
	6	0.1193	0.0483	0.1302	0.0992667	0.80231	0.5925	0.902364	0.765725		0.239094	0.06	0.689438	0.329511		1.68	1.36	3.03	2.02333		2	10	5	5.66667		20	8.65	20	16.2167
	7	0.063	0.0216	0.0359	0.0401667	0.983333	0.335476	0.611255	0.643355		0.130882	0	0.0533333	0.0614052		2.39	0.85	1.45	1.56333		6	10	10	8.66667		10	5.87	7	7.62333
	8	0.3478	0.1651	0.0375	0.183467	0.794611	0.240141	0.760714	0.598489		1.51307	0.01	0	0.50769		1.76	2.42	1.39	1.85667		1	0	6	2.33333		60	24.12	7	30.3733
	9	0.1473	0.1554	0.024	0.1089	0.316163	0.428995	0.73	0.49172		0.0641304	0	0	0.0213768		1.43	1.25	1.78	1.48667		3	0	9	4		25	29.15	4	19.3833
	10	0.0396	0.0739	0.1337	0.0824	0.557616	0.701894	0.996429	0.751979		0.09	0.304908	0.801269	0.398726		1.07	0.67	2.72	1.48667		7	7	12	8.66667		9	21.5	23	17.8333
						0.598043	0.520642	0.766166			0.729141	0.311253	0.489917			1.74293	1.6978	2.72049			3.07317	3.21951	9.26829			28.7073	30.1566	18.3902
